# Supplementary material for: Synthesis and Characterization of Maghemite Nanoparticles Functionalized with Poly(Sodium 4-Styrene Sulfonate) Saloplastic and Its Acute Ecotoxicological Impact on the Cladoceran Daphnia magna
Source: Polymers (Basel). 2024 Jun 3;16(11):1581. doi: 10.3390/polym16111581 (PMC11174764; doi:10.3390/polym16111581)
Supplement: Supplementary file 1 [file polymers-16-01581-s001.zip]

Archive with 1 entries (1 files):
- polymers-2987434-supplementary.pdf
